# Supplementary material for: Genetic Variation in PFKFB3 Impairs Antifungal Immunometabolic Responses and Predisposes to Invasive Pulmonary Aspergillosis
Source: mBio. 2021 May 28;12(3):e00369-21. doi: 10.1128/mBio.00369-21 (PMC8263003; doi:10.1128/mBio.00369-21)
Supplement: TABLE S1 [file mbio.00369-21-st001.xlsx]

## Sheet: Sheet 1
stimulation	snp	geneNames	cytokine	p-value	chr_name	chrom_start	ensembl_gene_stable_id
A.fumigatus conidia_PBMC_24h	rs7084255	PFKFB3	IL6	0.000867753	10	6184167	ENSG00000170525
A.fumigatus conidia_PBMC_24h	rs7923054	PFKFB3	TNFA	0.000900857	10	6211087	ENSG00000170525
A.fumigatus conidia_PBMC_24h	rs3763699	PFKFB3	TNFA	0.000921148	10	6212428	ENSG00000170525
A.fumigatus conidia_PBMC_24h	rs3814195	PFKFB3	TNFA	0.000924858	10	6213960	ENSG00000170525
A.fumigatus conidia_PBMC_24h	rs2387015	PFKFB3	TNFA	0.00167713	10	6215257	ENSG00000170525
A.fumigatus conidia_PBMC_24h	rs77358427	PFKFB3	TNFA	0.00218838	10	6191272	ENSG00000170525
A.fumigatus conidia_PBMC_24h	rs11257057	PFKFB3	TNFA	0.00238309	10	6209274	ENSG00000170525
A.fumigatus conidia_PBMC_24h	rs2516617	PFKFB3	TNFA	0.00283567	10	6253651	ENSG00000170525
A.fumigatus conidia_PBMC_24h	rs2516618	PFKFB3	TNFA	0.0031903	10	6253983	ENSG00000170525
A.fumigatus conidia_PBMC_24h	rs943119	PFKFB3	TNFA	0.00341779	10	6188543	ENSG00000170525
A.fumigatus conidia_PBMC_24h	rs2794982	PFKFB3	TNFA	0.00381266	10	6255838	ENSG00000170525
A.fumigatus conidia_PBMC_7days	rs646564	PFKFB3	IFNy	0.0108073	10	6228598	ENSG00000170525
A.fumigatus conidia_PBMC_24h	rs674430	PFKFB3	TNFA	0.0115876	10	6220360	ENSG00000170525
A.fumigatus conidia_PBMC_7days	rs634481	PFKFB3	IL22	0.0117718	10	6229002	ENSG00000170525
A.fumigatus conidia_PBMC_24h	rs674430	PFKFB3	IL6	0.012511	10	6220360	ENSG00000170525
A.fumigatus conidia_PBMC_24h	rs7084255	PFKFB3	TNFA	0.0130428	10	6184167	ENSG00000170525
A.fumigatus conidia_PBMC_7days	rs653659	PFKFB3	IL22	0.0131684	10	6228878	ENSG00000170525
A.fumigatus conidia_PBMC_7days	rs645611	PFKFB3	IL22	0.0132	10	6228824	ENSG00000170525
A.fumigatus conidia_PBMC_7days	rs645680	PFKFB3	IL22	0.0132111	10	6228777	ENSG00000170525
A.fumigatus conidia_PBMC_7days	rs652399	PFKFB3	IL22	0.0136042	10	6229127	ENSG00000170525
A.fumigatus conidia_PBMC_7days	rs651931	PFKFB3	IL22	0.0137876	10	6229235	ENSG00000170525
A.fumigatus conidia_PBMC_7days	rs634481	PFKFB3	IFNy	0.014478	10	6229002	ENSG00000170525
A.fumigatus conidia_PBMC_7days	rs619505	PFKFB3	IL22	0.0154004	10	6230059	ENSG00000170525
A.fumigatus conidia_PBMC_7days	rs646564	PFKFB3	IL22	0.015664	10	6228598	ENSG00000170525
A.fumigatus conidia_PBMC_7days	rs56121791	PFKFB3	IFNy	0.0158291	10	6182796	ENSG00000170525
A.fumigatus conidia_PBMC_7days	rs583544	PFKFB3	IFNy	0.0170323	10	6226889	ENSG00000170525
A.fumigatus conidia_PBMC_24h	rs13405909	HK2	TNFA	0.0171541	2	75067136	ENSG00000159399
A.fumigatus conidia_PBMC_7days	rs3750671	PFKFB3	IFNy	0.0174118	10	6182423	ENSG00000170525
A.fumigatus conidia_PBMC_24h	rs2422043	HK2	TNFA	0.0176051	2	75065463	ENSG00000159399
A.fumigatus conidia_PBMC_7days	rs61839726	PFKFB3	IFNy	0.0178521	10	6185344	ENSG00000170525
A.fumigatus conidia_PBMC_7days	rs653659	PFKFB3	IFNy	0.0180539	10	6228878	ENSG00000170525
A.fumigatus conidia_PBMC_7days	rs645611	PFKFB3	IFNy	0.0181183	10	6228824	ENSG00000170525
A.fumigatus conidia_PBMC_7days	rs645680	PFKFB3	IFNy	0.0181239	10	6228777	ENSG00000170525
A.fumigatus conidia_PBMC_7days	rs652399	PFKFB3	IFNy	0.0183994	10	6229127	ENSG00000170525
A.fumigatus conidia_PBMC_7days	rs651931	PFKFB3	IFNy	0.0185228	10	6229235	ENSG00000170525
A.fumigatus conidia_PBMC_7days	rs619505	PFKFB3	IFNy	0.0197014	10	6230059	ENSG00000170525
A.fumigatus conidia_PBMC_24h	rs3771798	HK2	TNFA	0.0200029	2	75064392	ENSG00000159399
A.fumigatus conidia_PBMC_24h	rs3821308	HK2	TNFA	0.0200048	2	75077232	ENSG00000159399
A.fumigatus conidia_PBMC_24h	rs4852351	HK2	TNFA	0.021242	2	75122513	ENSG00000159399
A.fumigatus conidia_PBMC_24h	rs3771793	HK2	TNFA	0.0214102	2	75065900	ENSG00000159399
A.fumigatus conidia_PBMC_24h	rs3821311	HK2	TNFA	0.0214665	2	75066153	ENSG00000159399
A.fumigatus conidia_PBMC_7days	rs619862	PFKFB3	IL22	0.0229329	10	6230028	ENSG00000170525
A.fumigatus conidia_PBMC_7days	rs637906	PFKFB3	IL22	0.0230904	10	6230041	ENSG00000170525
A.fumigatus conidia_PBMC_7days	rs618982	PFKFB3	IL22	0.0232679	10	6230178	ENSG00000170525
A.fumigatus conidia_PBMC_7days	rs11818885	PFKFB3	IFNy	0.0234136	10	6184232	ENSG00000170525
A.fumigatus conidia_PBMC_24h	rs2516626	PFKFB3	TNFA	0.0234834	10	6259657	ENSG00000170525
A.fumigatus conidia_PBMC_24h	rs3750671	PFKFB3	IL6	0.025118	10	6182423	ENSG00000170525
A.fumigatus conidia_PBMC_7days	rs680951	PFKFB3	IFNy	0.0252078	10	6227382	ENSG00000170525
A.fumigatus conidia_PBMC_24h	rs112606276	PFKFB3	IL6	0.0255017	10	6201604	ENSG00000170525
A.fumigatus conidia_PBMC_24h	rs113988697	PFKFB3	IL6	0.025625	10	6201651	ENSG00000170525
A.fumigatus conidia_PBMC_24h	rs111845808	PFKFB3	IL6	0.0259117	10	6202630	ENSG00000170525
A.fumigatus conidia_PBMC_24h	rs34797495	PFKFB3	IL6	0.0263174	10	6201513	ENSG00000170525
A.fumigatus conidia_PBMC_24h	rs77531079	PFKFB3	IL6	0.0277153	10	6204990	ENSG00000170525
A.fumigatus conidia_PBMC_24h	rs4853071	HK2	TNFA	0.0279624	2	75124882	ENSG00000159399
A.fumigatus conidia_PBMC_7days	rs6602501	PFKFB3	IFNy	0.0280972	10	6226689	ENSG00000170525
A.fumigatus conidia_PBMC_24h	rs7896450	PFKFB3	TNFA	0.0281493	10	6259627	ENSG00000170525
A.fumigatus conidia_PBMC_24h	rs4241265	HK2	TNFA	0.028155	2	75124299	ENSG00000159399
A.fumigatus conidia_PBMC_24h	rs4443024	HK2	TNFA	0.0281937	2	75124037	ENSG00000159399
A.fumigatus conidia_PBMC_24h	rs12151815	HK2	TNFA	0.0282821	2	75124698	ENSG00000159399
A.fumigatus conidia_PBMC_24h	rs4549114	HK2	TNFA	0.02845	2	75125369	ENSG00000159399
A.fumigatus conidia_PBMC_7days	rs586690	PFKFB3	IFNy	0.0285056	10	6226172	ENSG00000170525
A.fumigatus conidia_PBMC_24h	rs656489	HK2	TNFA	0.0296255	2	75060099	ENSG00000159399
A.fumigatus conidia_PBMC_7days	rs647439	PFKFB3	IL22	0.0296877	10	6228413	ENSG00000170525
A.fumigatus conidia_PBMC_24h	rs2602350	HK2	TNFA	0.0303107	2	75057778	ENSG00000159399
A.fumigatus conidia_PBMC_24h	rs619850	HK2	TNFA	0.0303107	2	75059013	ENSG00000159399
A.fumigatus conidia_PBMC_24h	rs673585	HK2	TNFA	0.0303107	2	75057589	ENSG00000159399
A.fumigatus conidia_PBMC_24h	rs670083	HK2	TNFA	0.0305859	2	75056725	ENSG00000159399
A.fumigatus conidia_PBMC_24h	rs672707	HK2	TNFA	0.0305859	2	75057360	ENSG00000159399
A.fumigatus conidia_PBMC_24h	rs657209	HK2	TNFA	0.030968	2	75056218	ENSG00000159399
A.fumigatus conidia_PBMC_7days	rs3771788	HK2	IL22	0.0312763	2	75076789	ENSG00000159399
A.fumigatus conidia_PBMC_24h	rs4443023	HK2	TNFA	0.031443	2	75123170	ENSG00000159399
A.fumigatus conidia_PBMC_24h	rs2516619	PFKFB3	TNFA	0.0320867	10	6256592	ENSG00000170525
A.fumigatus conidia_PBMC_24h	rs756567	PFKFB3	TNFA	0.0323808	10	6255931	ENSG00000170525
A.fumigatus conidia_PBMC_24h	rs11257022	PFKFB3	IL6	0.0343774	10	6199485	ENSG00000170525
A.fumigatus conidia_PBMC_24h	rs10905919	PFKFB3	IL6	0.0345079	10	6199853	ENSG00000170525
A.fumigatus conidia_PBMC_24h	rs10905920	PFKFB3	IL6	0.0345773	10	6200045	ENSG00000170525
A.fumigatus conidia_PBMC_7days	rs1545523	HK2	IL22	0.0345954	2	75089569	ENSG00000159399
A.fumigatus conidia_PBMC_7days	rs60080851	PFKFB3	IFNy	0.0347117	10	6196839	ENSG00000170525
A.fumigatus conidia_PBMC_7days	rs61839726	PFKFB3	IL22	0.0353219	10	6185344	ENSG00000170525
A.fumigatus conidia_PBMC_24h	rs12771615	PFKFB3	TNFA	0.0359055	10	6196110	ENSG00000170525
A.fumigatus conidia_PBMC_24h	rs2251469	PFKFB3	TNFA	0.0362819	10	6258433	ENSG00000170525
A.fumigatus conidia_PBMC_24h	rs11595314	PFKFB3	IL6	0.0364374	10	6203188	ENSG00000170525
A.fumigatus conidia_PBMC_7days	rs668773	PFKFB3	IFNy	0.0367066	10	6227759	ENSG00000170525
A.fumigatus conidia_PBMC_24h	rs11597094	PFKFB3	IL6	0.0367155	10	6203361	ENSG00000170525
A.fumigatus conidia_PBMC_24h	rs10905924	PFKFB3	IL6	0.0376875	10	6204266	ENSG00000170525
A.fumigatus conidia_PBMC_7days	rs631902	PFKFB3	IL22	0.0378856	10	6229574	ENSG00000170525
A.fumigatus conidia_PBMC_24h	rs7915514	PFKFB3	TNFA	0.0378998	10	6201973	ENSG00000170525
A.fumigatus conidia_PBMC_24h	rs642264	PFKFB3	TNFA	0.0383662	10	6203627	ENSG00000170525
A.fumigatus conidia_PBMC_24h	rs10905925	PFKFB3	IL6	0.0384309	10	6204506	ENSG00000170525
A.fumigatus conidia_PBMC_24h	rs3771773	HK2	TNFA	0.0389226	2	75089454	ENSG00000159399
A.fumigatus conidia_PBMC_24h	rs11598511	PFKFB3	TNFA	0.0391893	10	6203152	ENSG00000170525
A.fumigatus conidia_PBMC_24h	rs11256996	PFKFB3	TNFA	0.0397439	10	6191945	ENSG00000170525
A.fumigatus conidia_PBMC_24h	rs10496195	HK2	TNFA	0.0411488	2	75074932	ENSG00000159399
A.fumigatus conidia_PBMC_24h	rs7074372	PFKFB3	TNFA	0.0421183	10	6188591	ENSG00000170525
A.fumigatus conidia_PBMC_24h	rs2087173	HK2	TNFA	0.0429174	2	75122760	ENSG00000159399
A.fumigatus conidia_PBMC_24h	rs630204	PFKFB3	TNFA	0.0438181	10	6210655	ENSG00000170525
A.fumigatus conidia_PBMC_7days	rs647439	PFKFB3	IFNy	0.0442899	10	6228413	ENSG00000170525
A.fumigatus conidia_PBMC_7days	rs4750065	PFKFB3	IFNy	0.0443817	10	6229689	ENSG00000170525
A.fumigatus conidia_PBMC_7days	rs648814	PFKFB3	IFNy	0.0449154	10	6228118	ENSG00000170525
A.fumigatus conidia_PBMC_7days	rs3771781	HK2	IL22	0.0461277	2	75085163	ENSG00000159399
A.fumigatus conidia_PBMC_7days	rs666595	PFKFB3	IFNy	0.0461393	10	6228226	ENSG00000170525
A.fumigatus conidia_PBMC_7days	rs583544	PFKFB3	IL22	0.0473602	10	6226889	ENSG00000170525
A.fumigatus conidia_PBMC_24h	rs3750672	PFKFB3	IL6	0.0499367	10	6182642	ENSG00000170525
